# Supplementary material for: Stable Vacancy-Rich Sodium Vanadate as a Cathode for High-Performance Aqueous Zinc-Ion Batteries
Source: Nanomaterials (Basel). 2025 Jun 17;15(12):940. doi: 10.3390/nano15120940 (PMC12196127; doi:10.3390/nano15120940)
Supplement: Supplementary file 1 [file nanomaterials-15-00940-s001.zip]

Archive with 1 entries (1 files):
- nanomaterials-3682900-supplementary.pdf
